# Supplementary material for: Islamic microfinance institution: Survey data from Indonesia
Source: Data Brief. 2019 Nov 30;28:104911. doi: 10.1016/j.dib.2019.104911 (PMC6909144; doi:10.1016/j.dib.2019.104911)
Supplement: Multimedia component 2 [file mmc2.xlsx]

## Sheet: Data
Respondents
	A	B			C	D	E	F	G	H	J	K	L	M	N	O	P	Q	R	S	T	U	V
		a	b	PLS/NON-PLS/Both	Total Amount of PLS Financing Applied	Total amount of PLS Financing Approved	Financing Duration of PLS	Having Saving with Islamic MFIs	Required Collateral for PLS	Time to Process PLS	Total Amount of non-PLS Applied	Total Amount of non-PLS Approved	Financing Duration Non-PLS	Required Collateral Non-PLS	Time to Process Non-PLS	Total Amount Applied of mixed Financing	Total Amount Approved of Mixed Financing	Financing Duration of Mixed Financing	Required Collateral of Mixed Financing	Time to Process of Mixed Financing	Ass. From the Gov. After Finance	Frecuency of Assistance	Assistance Beneficial
1			1	1	6	6	4	1	1	4											1	2	1
2			1	1	6	6	4	1	1	4											1	2	1
3			1	1	6	6	3	1	1	4											1	1	1
4			1	1	6	6	3	1	1	3											1	1	1
5			1	1	6	6	3	1	1	3											1	1	1
6			1	1	6	6	3	1	1	2											1	1	1
7			1	1	6	6	3	1	1	2											1	1	1
8			1	1	6	6	3	1	1	2											1	1	1
9			1	1	6	6	3	1	1	2											1	1	1
10			1	1	6	6	3	1	1	2											1	1	1
11		1	1	1	5	5	3	1	1	1											1	1	0
12		1	1	1	5	5	3	1	1	1											0
13		1	1	1	5	5	3	1	1	1											0
14			1	1	5	5	3	1	1	1											0
15		1	1	1	5	5	3	1	1	1											0
16			1	1	5	5	3	1	1	1											0
17			1	1	5	5	3	1	1	1											0
18			1	1	5	5	3	1	1	1											0
19			1	1	5	5	3	1	1	1											0
20			1	1	5	5	3	1	1	1											0
21			1	1	5	5	2	1	1	1											0
22			1	1	5	5	2	1	1	1											0
23			1	1	5	5	2	1	1	1											0
24			1	1	5	5	2	1	1	1											0
25		1	1	1	5	5	2	1	1	1											0
26		1	1	1	4	4	2	1	1	1											0
27			1	1	4	4	2	1	1	1											0
28		1	1	1	4	4	2	1	1	1											0
29			1	1	4	4	2	1	1	1											0
30			1	1	4	4	2	1	1	1											0
31			1	1	4	4	2	1	1	1											0
32			1	1	4	4	2	1	1	1											0
33		1	1	1	4	4	2	1	1	1											0
34			1	1	4	4	2	1	1	1											0
35			1	1	4	4	2	1	1	1											0
36		1	1	1	4	4	2	1	1	1											0
37		1	1	1	4	4	2	1	1	1											0
38		1	1	1	4	4	2	1	1	1											0
39		1	1	1	4	4	2	1	1	1											0
40		1	1	1	4	4	2	1	1	1											0
41		1	1	1	4	4	2	1	1	1											0
42		1	1	1	4	4	2	1	1	1											0
43		1	1	1	4	4	2	1	1	1											0
44		1	1	1	3	3	2	1	1	1											0
45		1	1	1	3	3	2	1	1	1											0
46		1	1	1	3	3	2	1	1	1											0
47		1	1	1	3	3	1	1	1	1											0
48		1	1	1	3	3	1	1	1	1											0
49			1	1	3	3	1	1	1	1											0
50			1	1	3	3	1	1	1	1											0
51			1	1	3	3	1	1	1	1											0
52			1	1	3	3	1	1	1	1											0
53			1	1	3	3	1	1	1	1											0
54			1	1	3	3	1	1	1	1											0
55			1	1	3	3	1	1	1	1											0
56			1	1	3	3	1	1	1	1											0
57			1	1	3	3	1	1	1	1											0
58			1	1	3	3	1	1	1	1											0
59			1	1	3	3	1	1	1	1											0
60			1	1	3	3	1	1	1	1											0
61			1	1	3	3	1	1	1	1											0
62			1	1	3	3	1	1	1	1											0
63			1	1	3	3	1	1	1	1											0
64		1	1	1	3	3	1	1	1	1											0
65		1	1	1	3	3	1	1	1	1											0
66		1	1	1	3	3	1	1	1	1											0
67		1	1	1	3	3	1	1	1	1											0
68		1	1	1	3	3	1	1	1	1											0
69			1	1	3	3	1	1	1	1											0
70			1	1	3	3	1	1	1	1											0
71		1	1	1	3	3	1	1	1	1											0
72			1	1	3	3	1	1	1	1											0
73			1	1	3	3	1	1	1	1											0
74			1	1	3	3	1	1	1	1											0
75			1	1	3	3	1	1	1	1											0
76			1	1	2	2	1	1	1	1											0
77			1	1	2	2	1	1	1	1											0
78			1	1	2	2	1	1	1	1											0
79			1	1	2	2	1	1	1	1											0
80			1	1	2	2	1	0	1	1											0
81		1	1	1	2	2	1	0	1	1											0
82		1	1	1	2	2	1	0	1	1											0
83			1	1	2	2	1	0	1	1											0
84			1	1	2	2	1	0	1	1											0
85		1		1	2	2	1	0	1	1											0
86				1	2	2	1	0	1	1											0
87				1	2	2	1	0	1	1											0
88				1	2	2	1	0	1	1											0
89				1	2	2	1	0	1	1											0
90				1	2	2	1	0	1	1											0
91				1	2	2	1	0	1	1											0
92		1		1	2	2	1	0	1	1											0
93		1		1	2	2	1	0	1	1											0
94		1		1	2	2	1	0	1	1											0
95		1		1	2	2	1	0	1	1											0
96		1		1	2	2	1	0	1	1											0
97		1		1	2	2	1	0	1	1											0
98		1		1	2	2	1	0	1	1											0
99		1		1	2	2	1	0	1	1											0
100		1		1	2	2		0	1	1											0
101		1		1	2	2		0	1	1											0
102		1		1	2	2		0	1	1											0
103		1		1	2	2		0	1	1											0
104				1	1	1		0	1	1											0
105				1	1	1		0	1	1											0
106				1	1	1		0	1	1											0
107				1	1	1		0	1	1											0
108				1	1	1		0	1	1											0
109				1	1	1		0	1	1											0
110				1				0	1	1											0
111		1		1				0	1	1											0
112				1					0	1											0
113				2				1	1		6	6	5	1	4						1	2	1
114				2				1	1		6	6	5	1	4						1	2	1
115		1		2				1	1		6	6	5	1	4						1	2	1
116				2				1	1		6	6	5	1	3						1	2	1
117				2				1	1		6	6	5	1	3						1	2	1
118				2				1	1		6	6	4	1	3						1	1	1
119				2				1	1		6	6	4	1	3						1	1	1
120		1		2				1	1		6	6	4	1	3						1	1	1
121				2				1	1		6	6	4	1	3						1	1	1
122				2				1	1		6	6	4	1	3						1	1	1
123				2				1	1		6	6	4	1	3						1	1	1
124				2				1	1		6	6	4	1	3						1	1	1
125		1		2				1	1		6	6	4	1	3						1	1	1
126				2				1	1		6	6	3	1	3						1	1	1
127		1		2				1	1		6	6	3	1	3						1	1	1
128				2				1	1		6	6	3	1	3						1	1	1
129				2				1	1		6	6	3	1	3						1	1	1
130				2				1	1		6	6	3	1	3						1	1	1
131				2				1	1		6	6	3	1	3						1		1
132				2				1	1		6	6	3	1	3						1		1
133		1		2				1	1		6	6	3	1	2						0
134				2				1	1		6	6	3	1	2						0
135				2				1	1		6	6	3	1	2						0
136				2				1	1		6	6	3	1	2						0
137				2				1	1		6	6	3	1	2						0
138		1		2				1	1		6	6	3	1	2						0
139		1		2				1	1		6	6	3	1	2						0
140		1		2				1	1		6	6	3	1	2						0
141		1		2				1	1		6	6	3	1	2						0
142		1		2				1	1		6	6	3	1	2						0
143		1		2				1	1		6	6	3	1	2						0
144		1		2				1	1		6	6	3	1	2						0
145		1		2				1	1		6	6	3	1	2						0
146		1		2				1	1		5	5	3	1	2						0
147		1		2				1	1		5	5	3	1	2						0
148		1		2				1	1		5	5	3	1	2						0
149		1		2				1	1		5	5	3	1	2						0
150	1	1		2				1	1		5	5	3	1	1						0
151	1			2				1	1		5	5	3	1	1						0
152	1			2				1	1		5	5	3	1	1						0
153	1			2				1	1		5	5	3	1	1						0
154	1		1	2				1	1		5	5	3	1	1						0
155	1		1	2				1	1		5	5	3	1	1						0
156	1		1	2				1	1		5	5	3	1	1						0
157	1		1	2				1	1		5	5	3	1	1						0
158	1		1	2				1	1		5	5	3	1	1						0
159	1		1	2				1	1		5	5	2	1	1						0
160	1	1	1	2				1	1		5	5	2	1	1						0
161	1		1	2				1	1		5	5	2	1	1						0
162	1		1	2				1	1		5	5	2	1	1						0
163	1	1	1	2				1	1		5	5	2	1	1						0
164	1		1	2				1	1		5	5	2	1	1						0
165	1		1	2				1	1		5	5	2	1	1						0
166	1		1	2				1	1		5	5	2	1	1						0
167	1		1	2				1	1		5	5	2	1	1						0
168	1		1	2				1	1		5	5	2	1	1						0
169	1		1	2				1	1		5	5	2	1	1						0
170	1	1	1	2				1	1		5	5	2	1	1						0
171	1		1	2				1	1		5	5	2	1	1						0
172	1	1	1	2				1	1		4	4	2	1	1						0
173	1	1	1	2				1	1		4	4	2	1	1						0
174	1	1	1	2				1	1		4	4	2	1	1						0
175	1	1	1	2				1	1		4	4	2	1	1						0
176	1	1	1	2				1	1		4	4	2	1	1						0
177	1	1	1	2				1	1		4	4	2	1	1						0
178	1	1	1	2				1	1		4	4	2	1	1						0
179	1	1	1	2				1	1		4	4	2	1	1						0
180	1	1	1	2				1	1		4	4	2	1	1						0
181	1	1	1	2				1	1		4	4	2	1	1						0
182	1	1	1	2				1	1		4	4	2	1	1						0
183	1	1	1	2				1	1		4	4	2	1	1						0
184	1	1	1	2				1	1		4	4	2	1	1						0
185	1	1	1	2				1	1		4	4	2	1	1						0
186	1	1	1	2				1	1		3	3	2	1	1						0
187	1	1	1	2				1	1		3	3	2	1	1						0
188	1	1	1	2				1	1		3	3	2	1	1						0
189	1	1	1	2				1	1		3	3	2	1	1						0
190	1	1	1	2				1	1		3	3	2	1	1						0
191	1	1	1	2				1	1		3	3	2	1	1						0
192	1	1	1	2				1	1		3	3	2	1	1						0
193	1	1	1	2				1	1		3	3	2	1	1						0
194	1		1	2				1	1		3	3	2	1	1						0
195	1	1	1	2				1	1		3	3	2	1	1						0
196	1	1	1	2				1	1		3	3	2	1	1						0
197	1	1	1	2				1	1		3	3	2	1	1						0
198	1	1	1	2				1	1		3	3	2	1	1						0
199	1	1	1	2				1	1		3	3	2	1	1						0
200	1		1	2				1	1		3	3	2	1	1						0
201	1	1	1	2				1	1		3	3	2	1	1						0
202	1		1	2				1	1		3	3	2	1	1						0
203	1	1	1	2				1	1		3	3	2	1	1						0
204	0	1	1	2				1	1		3	3	2	1	1						0
205	0		1	2				1	1		3	3	2	1	1						0
206	0		1	2				1	1		3	3	2	1	1						0
207	0		1	2				1	1		3	3	2	1	1						0
208	0		1	2				1	1		3	3	2	1	1						0
209	0		1	2				1	1		3	3	2	1	1						0
210	0	1	1	2				1	1		3	3	2	1	1						0
211	0	1	1	2				1	1		3	3	2	1	1						0
212	0	1	1	2				1	1		3	3	2	1	1						0
213	0	1	1	2				1	1		3	3	2	1	1						0
214	0	1	1	2				1	1		3	3	2	1	1						0
215	0	1	1	2				1	1		3	3	2	1	1						0
216	0	1	1	2				1	1		3	3	1	1	1						0
217	0	1	1	2				1	1		3	3	1	1	1						0
218	0	1	1	2				1	1		3	3	1	1	1						0
219	0		1	2				1	1		3	3	1	1	1						0
220	0		1	2				1	1		3	3	1	1	1						0
221	0		1	2				1	1		2	2	1	1	1						0
222	0		1	2				1	1		2	2	1	1	1						0
223	0		1	2				1	1		2	2	1	1	1						0
224	0		1	2				1	1		2	2	1	1	1						0
225	0		1	2				1	1		2	2	1	1	1						0
226	0		1	2				1	1		2	2	1	1	1						0
227	0		1	2				1	1		2	2	1	1	1						0
228	0		1	2				1	1		2	2	1	1	1						0
229	0		1	2				1	1		2	2	1	1	1						0
230	0		1	2				1	1		2	2	1	1	1						0
231	0		1	2				1	1		2	2	1	1	1						0
232	0		1	2				1	1		2	2	1	1	1						0
233	0		1	2				1	1		2	2	1	1	1						0
234	0		1	2				1	1		2	2	1	1	1						0
235	0		1	2				1	1		2	2	1	1	1						0
236	0		1	2				1	1		2	2	1	1	1						0
237	0		1	2				1	1		2	2	1	1	1						0
238	0		1	2				1	1		2	2	1	1	1						0
239	0	1	1	2				1	1		2	2	1	1	1						0
240	0	1	1	2				1	1		2	2	1	1	1						0
241	0		1	2				1	1		2	2	1	1	1						0
242	0	1	1	2				1	1		2	2	1	1	1						0
243	0		1	2				1	1		2	2	1	1	1						0
244	0		1	2				1	1		2	2	1	1	1						0
245	0		1	2				1	1		2	2	1	1	1						0
246	0	1	1	2				1	1		2	2	1	1	1						0
247	0	1		2				1	1		2	2	1	1	1						0
248	0	1		2				1	1		2	2	1	1	1						0
249	0	1		2				1	1		2	2	1	1	1						0
250	0			2				0	1		2	2	1	1	1						0
251	0	1		2				0	1		2	2	1	1	1						0
252	0			2				0	1		2	2	1	1	1						0
253	0			2				0	1		2	2	1	1	1						0
254	0	1		2				0	1		2	2	1	1	1						0
255	0	1		2				0	1		2	2	1	1	1						0
256	0			2				0	1		2	2	1	1	1						0
257	0			2				0	1		2	2	1	1	1						0
258	0	1		2				0	1		2	2	1	1	1						0
259	0			2				0	1		2	2	1	1	1						0
260	0	1		2				0	1		2	2		1	1						0
261	0			2				0	1		2	2		1	1						0
262	0			2				0	1		2	2		1	1						0
263	0			2				0	1		1	1		1	1						0
264	0			2				0	1		1	1		1	1						0
265	0	1		2				0	1		1	1		1	1						0
266	0	1		2				0	1		1	1		1	1						0
267	0	1		2				0	0		1	1		0	1						0
268	0			2				0	0		1	1		0	1						0
269	0			2				0	0					0	1						0
270	0			2				0	0					0	1						0
271	0			2				0	0					0	1						0
272	0			2				0	0					0	1						0
273	0			2				0	0					0							0
274	0	1		2				0	0					0
275	0	1		3				1	1							6	6	3	1	4	1	2	1
276	0			3				1	1							6	6	3	1	2	1	2	1
277	0	1		3				1	1							6	6	3	1	2	1	1	1
278	0	1		3				1	1							6	6	3	1	2	0
279	0	1		3				1	1							6	6	3	1	2	0
280	0	1		3				1	1							5	5	2	1	2	0
281	0	1		3				1	1							5	5	2	1	1	0
282	0			3				1	1							5	5	2	1	1	0
283	0			3				1	1							5	5	2	1	1	0
284	0	1		3				1	1							5	5	2	1	1	0
285	0	1		3				1	1							5	5	1	1	1	0
286	0			3				1	1							4	4	1	1	1	0
287	0			3				1	1							3	3	1	1	1	0
288	0			3				1	1							2	2		1	1	0
289	0			3				1	1							2	2		1	1	0
